# Supplementary material for: FEM Numerical and Experimental Work on Extrusion Welding of 7021 Aluminum Alloy
Source: Materials (Basel). 2023 Aug 24;16(17):5817. doi: 10.3390/ma16175817 (PMC10488767; doi:10.3390/ma16175817)
Supplement: Supplementary file 1 [file materials-16-05817-s001.zip]

Archive with 1 entries (1 files):
- materials-2518118-supplementary-FC.pdf
